# Supplementary material for: Evidence for widespread dysregulation of circadian clock progression in human cancer
Source: PeerJ. 2018 Jan 31;6:e4327. doi: 10.7717/peerj.4327 (PMC5797448; doi:10.7717/peerj.4327)
Supplement: Table S1 [file peerj-06-4327-s002.xlsx]

## Sheet: mouse
Group	Dataset	Reference	Microarray platform	Genotype	Organ	Samples	Light-dark regimen
Wild-type	GSE4238	Oster et al. (2006)	Affy Mouse 430 2.0	wt	adrenal gland	24	DD
	GSE10644	Hoogerwerf et al. (2008)	Affy Mouse 430 2.0	wt	colon	17	LD 12:12
	GSE11923	Hughes et al. (2009)	Affy Mouse 430 2.0	wt	liver	48	DD
	GSE35795	Negoro et al. (2012)	Agilent-014868 4x44K	wt	bladder	12	DD
	GSE38625	Geyfman et al. (2012)	Affy Mouse 1.0 ST	wt	skin	13	LD 12:12	Dataset includes samples from anagen and telogen phases, we only used those from anagen.
	GSE54650	Zhang et al. (2014)	Affy Mouse 1.0 ST	wt	brain stem, brown fat	24 each organ	DD	Dataset includes data from 12 organs, we only used data from two.
	GSE59396	Haspel et al. (2014)	Illumina MouseRef-8 v2.0	wt	lung	36	LD 12:12	Dataset includes both samples from DD and LD, we only used those from LD.
Diet	GSE13093	Vollmers et al. (2009)	Affy Mouse 430 2.0	wt	liver	37	DD
Mutants	E-MTAB-3428	Dudek et al. (2016)	RNA-seq	wt, chondrocyte Arntl-/-	cartilage	16	LD 12:12
	GSE13093	Vollmers et al. (2009)	Affy Mouse 430 2.0	wt, Cry1-/- Cry2-/-	liver	25	DD
	GSE27366	Nikolaeva et al. (2012)	Affy Mouse 1.0 ST	wt, Clock-/-	kidney	22	DD
	GSE34018	Cho et al. (2012)	Illumina MouseRef-8 v2.0	wt, liver Nr1d1-/- Nr1d2-/-	liver	24	LD 12:12
	GSE35026	Paschos et al. (2012)	Affy Mouse 1.0 ST	wt, adipocyte Arntl-/-	fat	24	DD
	GSE43071	Dyar et al. (2014)	Affy Mouse 1.0 ST	wt, muscle Arntl-/-	calf	72	LD 12:12
	GSE43073	Young et al. (2014)	Illumina MouseRef-8 v2.0	wt, cardiomyocyte Arntl-/-	heart	64	LD 12:12

## Sheet: human validation
Group	Dataset	Reference	Microarray platform	Organ	Samples	Subjects	Other
In vivo (labeled)	GSE35635	Spörl et al. (2012)	Agilent-014850 4x44K	skin	57	19
	GSE45642	Li et al. (2013)	Affy HGU133A	brain	269	55	Postmortem tissue from amygdala, anterior cingulate cortex, cerebellum, dorsolateral prefrontal cortex, hippocampus, and nucleus accumbens.
	GSE71620	Chen et al. (2016)	Affy HuGene 1.1 ST	brain	292	146	Postmortem tissue from Brodmann’s areas 11 and 47 of prefrontal cortex.
	GSE39445	Möller-Levet et al. (2013)	Agilent-026817 44k	blood	221	24	Dataset includes samples from sleep restriction and sleep extension; we only used the samples from sleep extension.
	GSE48113	Archer et al. (2014)	Agilent-026817 44k	blood	147	22	Dataset includes samples from sleep in phase and out of phase with melatonin; we only used the samples from sleep in phase.
	GSE56931	Arnardottir et al. (2014)	Affy HuRSTA-2a520709	blood	130	14	Dataset includes samples from baseline, sleep deprivation, and recovery; we only used the samples from baseline.
In vitro	GSE13949	Hughes et al. (2009)	Affy HuGene 1.0 ST	U2OS cells	48	-	Synchronized with dexamethasone.
	GSE50631	Janich et al. (2013)	Agilent-028004 8x60K	epidermal stem cells	30	-	Synchronized by 2-h serum pulse. Dataset includes gene expression measured on two platforms; we only used data from GPL13607.
	GSE57891	Hoffmann et al. (2014)	Agilent-034027	U2OS cells	32	-	Synchronized by temperature cycles.
In vivo (unlabeled)	E-TABM-1140	Grundberg et al. (2012)	Illumina HumanHT-12 V3.0	fat, skin	825, 705	825, 705	Number of samples for fat and skin, respectively.
	GSE23546	Bossé et al. (2012)	Rosetta/Merck RSTA Affy 2.0	lung	119, 499, 405	119, 499, 405	Number of samples for GRNG, Laval, and UBC sites, respectively.
	GSE9588	Schadt et al. (2008)	Rosetta/Merck 44k 1.1	liver	427	427
	GSE25935	Innocenti et al. (2011)	Agilent-014850 4x44K	liver	206	206
	GSE61276	Bonder et al. (2014)	Illumina HumanHT-12 V4.0	liver	92	92	Dataset includes samples from adult and fetal liver; we used only the adult samples.

## Sheet: human cancer TCGA
Cancer (abbrev.)	Cancer (full name)	Non-tumor samples	Tumor samples
BRCA	breast invasive cell carcinoma	113	1119
COAD	colon adenocarcinoma	41	483
HNSC	head and neck squamous cell carcinoma	44	504
KIRC	kidney renal clear cell carcinoma	72	542
KIRP	kidney renal papillary cell carcinoma	32	291
LIHC	liver hepatocellular carcinoma	50	374
LUAD	lung adenocarcinoma	59	541
LUSC	lung squamous cell carcinoma	51	502
PRAD	prostate adenocarcinoma	52	502
STAD	stomach adenocarcinoma	37	420
THCA	thyroid carcinoma	59	513
UCEC	uterine corpus endometrial carcinoma	35	554

## Sheet: human cancer GEO
Dataset	Reference	Microarray platform	Cancer type	Non-tumor samples	Tumor samples
GSE14520	Roessler et al. (2010)	Affy HT HGU133A	hepatocellular carcinoma	220	225
GSE25097	Lamb et al. (2011)	Affy Rosetta/Merck RSTA 1.0	hepatocellular carcinoma	243	268
GSE36376	Lim et al. (2013)	Illumina HumanHT-12 V4.0	hepatocellular carcinoma	193	240
GSE54236	Villa et al. (2016)	Agilent-014850 4x44K	hepatocellular carcinoma	80	81
GSE10072	Landi et al. (2008)	Affy HGU133A	lung adenocarcinoma	49	58
GSE19188	Hou et al. (2010)	Affy HGU133 Plus 2.0	non-small cell lung carcinoma	65	91
GSE19804	Lu et al. (2010)	Affy HGU133 Plus 2.0	non-small cell lung carcinoma	60	60
GSE32863	Selamat et al. (2012)	Illumina HumanWG-6 v3.0	lung adenocarcinoma	58	58
