# Supplementary material for: Evidence for widespread dysregulation of circadian clock progression in human cancer
Source: PeerJ. 2018 Jan 31;6:e4327. doi: 10.7717/peerj.4327 (PMC5797448; doi:10.7717/peerj.4327)
Supplement: Table S4 [file peerj-06-4327-s005.csv]

Set ID	Set N	Kuiper p-value (vs. background)	Kuiper q-value (vs. background)	Kuiper p-value (vs. uniform)	Kuiper q-value (vs. uniform)	Vector-average magnitude	Vector-average value
REACTOME_G_ALPHA_S_SIGNALLING_EVENTS	10	0.017	0.085	0.01	0.04555555555555556	0.632299984632163	3.190736162978112
NABA_ECM_AFFILIATED	12	0.001	0.016666666666666666	0.021	0.0615	0.5156516531981801	3.5315931280805692
KEGG_VASCULAR_SMOOTH_MUSCLE_CONTRACTION	13	0.015	0.085	0.013	0.0533	0.550570190956053	3.536902402175131
REACTOME_PLATELET_ACTIVATION_SIGNALING_AND_AGGREGATION	13	0.082	0.25625	0.025	0.06833333333333334	0.42695016013237574	3.694757186687252
KEGG_FOCAL_ADHESION	22	0.2	0.43478260869565216	0.046	0.08980952380952381	0.3042973202491302	3.6255518385905843
REACTOME_AXON_GUIDANCE	25	0	0	0.009	0.04555555555555556	0.37287183047171807	3.5963409256403507
REACTOME_GPCR_DOWNSTREAM_SIGNALING	29	0	0	0.027	0.0691875	0.31768407007524513	3.2273183250051645
REACTOME_SIGNALING_BY_GPCR	38	0	0	0.034	0.07336842105263158	0.27624685305036367	3.5358170997996434
